# Supplementary material for: High Fidelity of Mouse Models Mimicking Human Genetic Skeletal Disorders
Source: Front Endocrinol (Lausanne). 2020 Feb 4;10:934. doi: 10.3389/fendo.2019.00934 (PMC7010808; doi:10.3389/fendo.2019.00934)
Supplement: Supplementary file 2 [file Table_2.xlsx]

## Sheet: Mouse Model Gene Weblinks
Supplemental Table 2: PubMed Links to SelectedMouse Model Publications
Mouse Gene	Year	PubMed Mutant Mouse Publication Weblink
2700049A03Rik	2011	https://www.ncbi.nlm.nih.gov/pubmed/21750036
2700049A03Rik	2019	https://www.ncbi.nlm.nih.gov/pubmed/30924151
Acan	2009	https://www.ncbi.nlm.nih.gov/pubmed/19830818
Acan	2014	https://www.ncbi.nlm.nih.gov/pubmed/25446537
Acp5	1996	https://www.ncbi.nlm.nih.gov/pubmed/8898228
Acvr1	2012	https://www.ncbi.nlm.nih.gov/pubmed/23115204
Acvr1	2018	https://www.ncbi.nlm.nih.gov/pubmed/28986986
Adamtsl2	2019	https://www.ncbi.nlm.nih.gov/pubmed/30738849
Aff3	2015	https://www.ncbi.nlm.nih.gov/pubmed/25660031
Agps	2014	https://www.ncbi.nlm.nih.gov/pubmed/25197626
Akt1	2010	https://www.ncbi.nlm.nih.gov/pubmed/20187155
Akt1	2014	https://www.ncbi.nlm.nih.gov/pubmed/24663486
Alpl	2010	https://www.ncbi.nlm.nih.gov/pubmed/21458605
Alpl	1999	https://www.ncbi.nlm.nih.gov/pubmed/10620060
Alx1	1996	https://www.ncbi.nlm.nih.gov/pubmed/8673125
Alx3	2001	https://www.ncbi.nlm.nih.gov/pubmed/11641221
Alx4	1998	https://www.ncbi.nlm.nih.gov/pubmed/9636085
Amer1	2018	https://www.ncbi.nlm.nih.gov/pubmed/29329488
Ank	2011	https://www.ncbi.nlm.nih.gov/pubmed/21149338
Ank	2016	https://www.ncbi.nlm.nih.gov/pubmed/27784318
Ank	2018	https://www.ncbi.nlm.nih.gov/pubmed/30356088
Antxr2	2017	https://www.ncbi.nlm.nih.gov/pubmed/28604699
Apc2	2015	https://www.ncbi.nlm.nih.gov/pubmed/25753423
Arsb	1996	https://www.ncbi.nlm.nih.gov/pubmed/8710849
Arsb	2018	https://www.ncbi.nlm.nih.gov/pubmed/30075049
Atr	2007	https://www.ncbi.nlm.nih.gov/pubmed/18371340
Bgn	1998	https://www.ncbi.nlm.nih.gov/pubmed/9731537
Bgn	2002	https://www.ncbi.nlm.nih.gov/pubmed/11978731
Bhlha9	2014	https://www.ncbi.nlm.nih.gov/pubmed/24852374
Bhlha9	2016	https://www.ncbi.nlm.nih.gov/pubmed/28324176
Bmp1	2014	https://www.ncbi.nlm.nih.gov/pubmed/24419319
Bmp2	2006	https://www.ncbi.nlm.nih.gov/pubmed/17194222
Bmp2	2013	https://www.ncbi.nlm.nih.gov/pubmed/23843612
Bmper	2008	https://www.ncbi.nlm.nih.gov/pubmed/18789316
Bmpr1b	2000	https://www.ncbi.nlm.nih.gov/pubmed/10631182
Bmpr1b	2005	https://www.ncbi.nlm.nih.gov/pubmed/15781876
C2cd3	2008	https://www.ncbi.nlm.nih.gov/pubmed/19004860
Cant1	2019	https://www.ncbi.nlm.nih.gov/pubmed/30439444
Car2	2008	https://www.ncbi.nlm.nih.gov/pubmed/18175028
Casr	2008	https://www.ncbi.nlm.nih.gov/pubmed/22275754
Casr	2019	https://www.ncbi.nlm.nih.gov/pubmed/31372589
Cc2d2a	2014	https://www.ncbi.nlm.nih.gov/pubmed/24947469
Cdc73	2017	https://www.ncbi.nlm.nih.gov/pubmed/28288139
Cdc73	2017	https://www.ncbi.nlm.nih.gov/pubmed/28384511
Cdkn1c	1997	https://www.ncbi.nlm.nih.gov/pubmed/9144284
Cdkn1c	2011	https://www.ncbi.nlm.nih.gov/pubmed/21729874
Chsy1	2012	https://www.ncbi.nlm.nih.gov/pubmed/22280990
Chsy1	2017	https://www.ncbi.nlm.nih.gov/pubmed/29287114
Clcn5	2003	https://www.ncbi.nlm.nih.gov/pubmed/12548389
Clcn7	2011	https://www.ncbi.nlm.nih.gov/pubmed/20448277
Clcn7	2015	https://www.ncbi.nlm.nih.gov/pubmed/26325626
Clcn7	2017	https://www.ncbi.nlm.nih.gov/pubmed/28942122
Clcn7	2017	https://www.ncbi.nlm.nih.gov/pubmed/27746321
Col10a1	1993	https://www.ncbi.nlm.nih.gov/pubmed/8361538
Col10a1	1997	https://www.ncbi.nlm.nih.gov/pubmed/9015315
Col10a1	2011	https://www.ncbi.nlm.nih.gov/pubmed/21328521
Col11a1	1995	https://www.ncbi.nlm.nih.gov/pubmed/7859283
Col11a1	2015	https://www.ncbi.nlm.nih.gov/pubmed/26779434
Col11a2	2001	https://www.ncbi.nlm.nih.gov/pubmed/11668593
Col1a1	1999	https://www.ncbi.nlm.nih.gov/pubmed/10608859
Col1a1	2008	https://www.ncbi.nlm.nih.gov/pubmed/18248096
Col1a1	2017	https://www.ncbi.nlm.nih.gov/pubmed/28916811
Col1a2	1993	https://www.ncbi.nlm.nih.gov/pubmed/8446583
Col1a2	2010	https://www.ncbi.nlm.nih.gov/pubmed/19594296
Col27a1	2011	https://www.ncbi.nlm.nih.gov/pubmed/22206015
Col2a1	2011	https://www.ncbi.nlm.nih.gov/pubmed/21538020
Col2a1	2012	https://www.ncbi.nlm.nih.gov/pubmed/22028304
Col2a1	2014	https://www.ncbi.nlm.nih.gov/pubmed/25541700
Col9a1	1997	https://www.ncbi.nlm.nih.gov/pubmed/9252382
Col9a1	2008	https://www.ncbi.nlm.nih.gov/pubmed/18163498
Col9a1	2008	https://www.ncbi.nlm.nih.gov/pubmed/18251701
Col9a1	2009	https://www.ncbi.nlm.nih.gov/pubmed/19714629
Comp	2012	https://www.ncbi.nlm.nih.gov/pubmed/22006726
Comp	2014	https://www.ncbi.nlm.nih.gov/pubmed/24194321
Comp	2014	https://www.ncbi.nlm.nih.gov/pubmed/24892720
Creb3l1	2009	https://www.ncbi.nlm.nih.gov/pubmed/19767743
Crebbp	1997	https://www.ncbi.nlm.nih.gov/pubmed/9294190
Crtap	2006	https://www.ncbi.nlm.nih.gov/pubmed/17055431
Crtap	2010	https://www.ncbi.nlm.nih.gov/pubmed/19895918
Csf1r	2002	https://www.ncbi.nlm.nih.gov/pubmed/11756160
Csf1r	2006	https://www.ncbi.nlm.nih.gov/pubmed/16823860
Csgalnact1	2011	https://www.ncbi.nlm.nih.gov/pubmed/21148564
Csgalnact1	2017	https://www.ncbi.nlm.nih.gov/pubmed/29287114
Csgalnact1	2018	https://www.ncbi.nlm.nih.gov/pubmed/30459452
Ctsk	1998	https://www.ncbi.nlm.nih.gov/pubmed/9811821
Ctsk	2006	https://www.ncbi.nlm.nih.gov/pubmed/16753017
Ctsk	2007	https://www.ncbi.nlm.nih.gov/pubmed/17210673
Ctsk	2013	https://www.ncbi.nlm.nih.gov/pubmed/23321671
Ctsk	2017	https://www.ncbi.nlm.nih.gov/pubmed/28322464
Cyp27b1	2001	https://www.ncbi.nlm.nih.gov/pubmed/11416036
Cyp27b1	2001	https://www.ncbi.nlm.nih.gov/pubmed/11416220
Cyp27b1	2003	https://www.ncbi.nlm.nih.gov/pubmed/12520522
Ddr2	2016	https://www.ncbi.nlm.nih.gov/pubmed/27341689
Ddrgk1	2017	https://www.ncbi.nlm.nih.gov/pubmed/28263186
Dll3	1998	https://www.ncbi.nlm.nih.gov/pubmed/9662403
Dll3	2002	https://www.ncbi.nlm.nih.gov/pubmed/11923214
Dll3	2004	https://www.ncbi.nlm.nih.gov/pubmed/15153675
Dlx3	2014	https://www.ncbi.nlm.nih.gov/pubmed/24948010
Dlx5	1999	https://www.ncbi.nlm.nih.gov/pubmed/10433909
Dlx5	2009	https://www.ncbi.nlm.nih.gov/pubmed/19956613
Dlx6	2002	https://www.ncbi.nlm.nih.gov/pubmed/12112878
Dlx6	2002	https://www.ncbi.nlm.nih.gov/pubmed/12434331
Dmp1	2008	https://www.ncbi.nlm.nih.gov/pubmed/18257058
Dmp1	2017	https://www.ncbi.nlm.nih.gov/pubmed/28005411
Dym	2008	https://www.ncbi.nlm.nih.gov/pubmed/18852472
Ebp	1999	https://www.ncbi.nlm.nih.gov/pubmed/10391218
Ebp	2001	https://www.ncbi.nlm.nih.gov/pubmed/11471053
Edn1	1994	https://www.ncbi.nlm.nih.gov/pubmed/8152482
Edn1	1998	https://www.ncbi.nlm.nih.gov/pubmed/9449664
Edn1	2012	https://www.ncbi.nlm.nih.gov/pubmed/22902530
Edn1	2015	https://www.ncbi.nlm.nih.gov/pubmed/25725491
Ednra	2017	https://www.ncbi.nlm.nih.gov/pubmed/27671791
Efnb1	2003	https://www.ncbi.nlm.nih.gov/pubmed/12919674
Efnb1	2010	https://www.ncbi.nlm.nih.gov/pubmed/20844017
Eif2ak3	2002	https://www.ncbi.nlm.nih.gov/pubmed/11997520
Eif4a3	2017	https://www.ncbi.nlm.nih.gov/pubmed/28334780
Enpp1	2013	https://www.ncbi.nlm.nih.gov/pubmed/23798568
Enpp1	2015	https://www.ncbi.nlm.nih.gov/pubmed/26624227
Erf	2013	https://www.ncbi.nlm.nih.gov/pubmed/23354439
Evc	2007	https://www.ncbi.nlm.nih.gov/pubmed/17660199
Evc	2012	https://www.ncbi.nlm.nih.gov/pubmed/21911092
Evc2	2015	https://www.ncbi.nlm.nih.gov/pubmed/26219237
Evc2	2016	https://www.ncbi.nlm.nih.gov/pubmed/27090777
Evc2	2016	https://www.ncbi.nlm.nih.gov/pubmed/28027321
Ext1	2011	https://www.ncbi.nlm.nih.gov/pubmed/21310272
Ext1	2015	https://www.ncbi.nlm.nih.gov/pubmed/23958822
Ext1	2016	https://www.ncbi.nlm.nih.gov/pubmed/23958822
Ext2	2005	https://www.ncbi.nlm.nih.gov/pubmed/16236767
Ezh2	2016	https://www.ncbi.nlm.nih.gov/pubmed/27897169
Ezh2	2018	https://www.ncbi.nlm.nih.gov/pubmed/29899112
Fam20b	2016	https://www.ncbi.nlm.nih.gov/pubmed/27405802
Fam20b	2018	https://www.ncbi.nlm.nih.gov/pubmed/30105814
Fam20b	2019	https://www.ncbi.nlm.nih.gov/pubmed/31513834
Fam20c	2012	https://www.ncbi.nlm.nih.gov/pubmed/22615579
Fam20c	2012	https://www.ncbi.nlm.nih.gov/pubmed/22732358
Fam20c	2014	https://www.ncbi.nlm.nih.gov/pubmed/25479552
Fbn1	2007	https://www.ncbi.nlm.nih.gov/pubmed/17705049
Fbn1	2012	https://www.ncbi.nlm.nih.gov/pubmed/22374917
Fbn1	2015	https://www.ncbi.nlm.nih.gov/pubmed/25534817
Fbn2	2010	https://www.ncbi.nlm.nih.gov/pubmed/20161761
Fbn2	2010	https://www.ncbi.nlm.nih.gov/pubmed/20729550
Fgf23	2004	https://www.ncbi.nlm.nih.gov/pubmed/14966565
Fgf23	2004	https://www.ncbi.nlm.nih.gov/pubmed/15579309
Fgf23	2006	https://www.ncbi.nlm.nih.gov/pubmed/16449303
Fgf9	2009	https://www.ncbi.nlm.nih.gov/pubmed/19219044
Fgf9	2017	https://www.ncbi.nlm.nih.gov/pubmed/28169396
Fgfr1	2000	https://www.ncbi.nlm.nih.gov/pubmed/10942429
Fgfr1	2003	https://www.ncbi.nlm.nih.gov/pubmed/12514106
Fgfr1	2015	https://www.ncbi.nlm.nih.gov/pubmed/26341559
Fgfr2	2002	https://www.ncbi.nlm.nih.gov/pubmed/12756187
Fgfr2	2005	https://www.ncbi.nlm.nih.gov/pubmed/15975938
Fgfr2	2010	https://www.ncbi.nlm.nih.gov/pubmed/20503384
Fgfr3	2009	https://www.ncbi.nlm.nih.gov/pubmed/19086028
Fgfr3	2015	https://www.ncbi.nlm.nih.gov/pubmed/25852647
Fgfr3	2018	https://www.ncbi.nlm.nih.gov/pubmed/29323153
Fig4	2013	https://www.ncbi.nlm.nih.gov/pubmed/23623387
Fkbp10	2014	https://www.ncbi.nlm.nih.gov/pubmed/24777781
Fkbp10	2017	https://www.ncbi.nlm.nih.gov/pubmed/28206698
Flnb	2007	https://www.ncbi.nlm.nih.gov/pubmed/17360453
Flnb	2007	https://www.ncbi.nlm.nih.gov/pubmed/17510210
Flnb	2008	https://www.ncbi.nlm.nih.gov/pubmed/17635842
Fmn1	2007	https://www.ncbi.nlm.nih.gov/pubmed/17554679
Fmn1	2009	https://www.ncbi.nlm.nih.gov/pubmed/19383632
Fuz	2009	https://www.ncbi.nlm.nih.gov/pubmed/19877275
Fuz	2011	https://www.ncbi.nlm.nih.gov/pubmed/21935430
Fuz	2013	https://www.ncbi.nlm.nih.gov/pubmed/23806618
Fzd2	2010	https://www.ncbi.nlm.nih.gov/pubmed/20940229
Galnt3	2009	https://www.ncbi.nlm.nih.gov/pubmed/19213845
Galnt3	2012	https://www.ncbi.nlm.nih.gov/pubmed/22912827
Gcm2	2007	https://www.ncbi.nlm.nih.gov/pubmed/17382312
Gcm2	2014	https://www.ncbi.nlm.nih.gov/pubmed/24736975
Gcm2	2019	https://www.ncbi.nlm.nih.gov/pubmed/30677043
Gdf5	1994	https://www.ncbi.nlm.nih.gov/pubmed/8145850
Gdf5	2016	https://www.ncbi.nlm.nih.gov/pubmed/27902701
Gdf5	2016	https://www.ncbi.nlm.nih.gov/pubmed/27292641
Gdf6	2003	https://www.ncbi.nlm.nih.gov/pubmed/12606286
Gja1	2003	https://www.ncbi.nlm.nih.gov/pubmed/16155213
Gja1	2008	https://www.ncbi.nlm.nih.gov/pubmed/18003637
Gja1	2015	https://www.ncbi.nlm.nih.gov/pubmed/25270829
Gli3	1993	https://www.ncbi.nlm.nih.gov/pubmed/8387379
Gli3	1997	https://www.ncbi.nlm.nih.gov/pubmed/9152009
Gli3	2002	https://www.ncbi.nlm.nih.gov/pubmed/12198547
Gnas	2007	https://www.ncbi.nlm.nih.gov/pubmed/17588669
Gnas	2012	https://www.ncbi.nlm.nih.gov/pubmed/23284784
Gnas	2015	https://www.ncbi.nlm.nih.gov/pubmed/25487351
Gnptab	2009	https://www.ncbi.nlm.nih.gov/pubmed/19261645
Gnptab	2013	https://www.ncbi.nlm.nih.gov/pubmed/24127423
Gnptab	2014	https://www.ncbi.nlm.nih.gov/pubmed/25107912
Gnptg	2009	https://www.ncbi.nlm.nih.gov/pubmed/19261645
Gorab	2018	https://www.ncbi.nlm.nih.gov/pubmed/29561836
Gorab	2019	https://www.ncbi.nlm.nih.gov/pubmed/30631079
Grem1	2005	https://www.ncbi.nlm.nih.gov/pubmed/15539560
Grem1	2007	https://www.ncbi.nlm.nih.gov/pubmed/17785465
Grem1	2012	https://www.ncbi.nlm.nih.gov/pubmed/21412775
Gsc	1995	https://www.ncbi.nlm.nih.gov/pubmed/7555726
Gsc	1995	https://www.ncbi.nlm.nih.gov/pubmed/7555718
Gsc	2016	https://www.ncbi.nlm.nih.gov/pubmed/27126000
Gusb	2002	https://www.ncbi.nlm.nih.gov/pubmed/11856642
Gusb	2002	https://www.ncbi.nlm.nih.gov/pubmed/12403825
Gusb	2003	https://www.ncbi.nlm.nih.gov/pubmed/14599804
Haao	2017	https://www.ncbi.nlm.nih.gov/pubmed/28792876
Hdac4	2004	https://www.ncbi.nlm.nih.gov/pubmed/15537544
Hdac8	2009	https://www.ncbi.nlm.nih.gov/pubmed/19605684
Hes7	2001	https://www.ncbi.nlm.nih.gov/pubmed/11641270
Hes7	2012	https://www.ncbi.nlm.nih.gov/pubmed/22326607
Hes7	2014	https://www.ncbi.nlm.nih.gov/pubmed/25248974
Hoxa11	1993	https://www.ncbi.nlm.nih.gov/pubmed/7902826
Hoxa11	2011	https://www.ncbi.nlm.nih.gov/pubmed/11688568
Hoxa11	2013	https://www.ncbi.nlm.nih.gov/pubmed/24154528
Hoxa13	2004	https://www.ncbi.nlm.nih.gov/pubmed/15385446
Hoxa13	2010	https://www.ncbi.nlm.nih.gov/pubmed/20034107
Hoxa13	2016	https://www.ncbi.nlm.nih.gov/pubmed/27974206
Hoxd13	1996	https://www.ncbi.nlm.nih.gov/pubmed/8674109
Hoxd13	2001	https://www.ncbi.nlm.nih.gov/pubmed/11543619
Hoxd13	2009	https://www.ncbi.nlm.nih.gov/pubmed/19546318
Hspg2	1999	https://www.ncbi.nlm.nih.gov/pubmed/10545953
Hspg2	2011	https://www.ncbi.nlm.nih.gov/pubmed/20814969
Hspg2	2014	https://www.ncbi.nlm.nih.gov/pubmed/24798737
Ick	2018	https://www.ncbi.nlm.nih.gov/pubmed/29098359
Id4	2010	https://www.ncbi.nlm.nih.gov/pubmed/20628571
Idh1	2015	https://www.ncbi.nlm.nih.gov/pubmed/25730874
Ids	2007	https://www.ncbi.nlm.nih.gov/pubmed/17876721
Ids	2012	https://www.ncbi.nlm.nih.gov/pubmed/22704483
Idua	1997	https://www.ncbi.nlm.nih.gov/pubmed/9097952
Idua	2010	https://www.ncbi.nlm.nih.gov/pubmed/19751987
Idua	2015	https://www.ncbi.nlm.nih.gov/pubmed/26427607
Ifitm5	2018	https://www.ncbi.nlm.nih.gov/pubmed/29174564
Ift140	2013	https://www.ncbi.nlm.nih.gov/pubmed/24009529
Ift80	2011	https://www.ncbi.nlm.nih.gov/pubmed/21227999
Ift80	2015	https://www.ncbi.nlm.nih.gov/pubmed/26098911
Ift80	2016	https://www.ncbi.nlm.nih.gov/pubmed/26996322
Ihh	1999	https://www.ncbi.nlm.nih.gov/pubmed/10465785
Ihh	2005	https://www.ncbi.nlm.nih.gov/pubmed/16278811
Ihh	2009	https://www.ncbi.nlm.nih.gov/pubmed/19252479
Ikbkg	2016	https://www.ncbi.nlm.nih.gov/pubmed/27435916
Impad1	2008	https://www.ncbi.nlm.nih.gov/pubmed/18695242
Impad1	2008	https://www.ncbi.nlm.nih.gov/pubmed/18539921
Intu	2015	https://www.ncbi.nlm.nih.gov/pubmed/25774014
Kat6b	2000	https://www.ncbi.nlm.nih.gov/pubmed/10821753
Kat6b	2011	https://www.ncbi.nlm.nih.gov/pubmed/21804188
Kif7	2009	https://www.ncbi.nlm.nih.gov/pubmed/19592253
Kif7	2009	https://www.ncbi.nlm.nih.gov/pubmed/19549984
Kif7	2011	https://www.ncbi.nlm.nih.gov/pubmed/21795282
Kl	1997	https://www.ncbi.nlm.nih.gov/pubmed/9363890
Kl	2003	https://www.ncbi.nlm.nih.gov/pubmed/14528024
Kl	2015	https://www.ncbi.nlm.nih.gov/pubmed/25860694
Kynu	2017	https://www.ncbi.nlm.nih.gov/pubmed/28792876
Lbr	2003	https://www.ncbi.nlm.nih.gov/pubmed/12490533
Lfng	2008	https://www.ncbi.nlm.nih.gov/pubmed/18234727
Lfng	2009	https://www.ncbi.nlm.nih.gov/pubmed/19956724
Lfng	2009	https://www.ncbi.nlm.nih.gov/pubmed/19061953
Lifr	1995	https://www.ncbi.nlm.nih.gov/pubmed/7789261
Lifr	2008	https://www.ncbi.nlm.nih.gov/pubmed/18548006
Lmbr1	2001	https://www.ncbi.nlm.nih.gov/pubmed/11090342
Lmbr1	2001	https://www.ncbi.nlm.nih.gov/pubmed/11606546
Lmna	2006	https://www.ncbi.nlm.nih.gov/pubmed/16862216
Lmna	2010	https://www.ncbi.nlm.nih.gov/pubmed/20376364
Lmna	2011	https://www.ncbi.nlm.nih.gov/pubmed/22893709
Lmx1b	1998	https://www.ncbi.nlm.nih.gov/pubmed/9664684
Lmx1b	1998	https://www.ncbi.nlm.nih.gov/pubmed/9590288
Lmx1b	2010	https://www.ncbi.nlm.nih.gov/pubmed/20215352
Lrp4	2005	https://www.ncbi.nlm.nih.gov/pubmed/16207730
Lrp4	2014	https://www.ncbi.nlm.nih.gov/pubmed/25404300
Lrp4	2017	https://www.ncbi.nlm.nih.gov/pubmed/28477420
Lrp5	2006	https://www.ncbi.nlm.nih.gov/pubmed/16790443
Lrp5	2007	https://www.ncbi.nlm.nih.gov/pubmed/17147489
Lrp5	2011	https://www.ncbi.nlm.nih.gov/pubmed/21602802
Lrrk1	2014	https://www.ncbi.nlm.nih.gov/pubmed/23526378
Lrrk1	2018	https://www.ncbi.nlm.nih.gov/pubmed/30136304
Ltbp3	2002	https://www.ncbi.nlm.nih.gov/pubmed/11790802
Ltbp3	2005	https://www.ncbi.nlm.nih.gov/pubmed/15878314
Ltbp3	2015	https://www.ncbi.nlm.nih.gov/pubmed/25669657
Macroh2a1	2019	https://www.ncbi.nlm.nih.gov/pubmed/30711920
Map3k20	2016	https://www.ncbi.nlm.nih.gov/pubmed/26755636
Map3k7	2013	https://www.ncbi.nlm.nih.gov/pubmed/23546880
Matn3	2006	https://www.ncbi.nlm.nih.gov/pubmed/16877353
Matn3	2007	https://www.ncbi.nlm.nih.gov/pubmed/17517694
Matn3	2014	https://www.ncbi.nlm.nih.gov/pubmed/25331953
Megf8	2009	https://www.ncbi.nlm.nih.gov/pubmed/19218456
Megf8	2013	https://www.ncbi.nlm.nih.gov/pubmed/24052814
Meox1	2003	https://www.ncbi.nlm.nih.gov/pubmed/12925591
Meox1	2009	https://www.ncbi.nlm.nih.gov/pubmed/19520072
Mesp2	1997	https://www.ncbi.nlm.nih.gov/pubmed/9242490
Mesp2	2007	https://www.ncbi.nlm.nih.gov/pubmed/17477400
Mgp	1997	https://www.ncbi.nlm.nih.gov/pubmed/9052783
Mgp	2013	https://www.ncbi.nlm.nih.gov/pubmed/23994172
Mir140	2010	https://www.ncbi.nlm.nih.gov/pubmed/20466812
Mir140	2011	https://www.ncbi.nlm.nih.gov/pubmed/21576357
Mir140	2015	https://www.ncbi.nlm.nih.gov/pubmed/25529628
Mks1	2009	https://www.ncbi.nlm.nih.gov/pubmed/19776033
Mks1	2011	https://www.ncbi.nlm.nih.gov/pubmed/21045211
Mmp13	2004	https://www.ncbi.nlm.nih.gov/pubmed/15539485
Mmp13	2004	https://www.ncbi.nlm.nih.gov/pubmed/15563592
Mmp14	2000	https://www.ncbi.nlm.nih.gov/pubmed/10737763
Mmp14	2012	https://www.ncbi.nlm.nih.gov/pubmed/22922033
Mmp14	2014	https://www.ncbi.nlm.nih.gov/pubmed/23685250
Mmp2	2006	https://www.ncbi.nlm.nih.gov/pubmed/16959767
Mmp2	2007	https://www.ncbi.nlm.nih.gov/pubmed/17400654
Mmp9	1998	https://www.ncbi.nlm.nih.gov/pubmed/9590175
Mmp9	2013	https://www.ncbi.nlm.nih.gov/pubmed/23782745
Msx2	1995	https://www.ncbi.nlm.nih.gov/pubmed/7597092
Msx2	2000	https://www.ncbi.nlm.nih.gov/pubmed/10742104
Msx2	2004	https://www.ncbi.nlm.nih.gov/pubmed/15198690
Mycn	1998	https://www.ncbi.nlm.nih.gov/pubmed/9635194
Mycn	2007	https://www.ncbi.nlm.nih.gov/pubmed/17360777
Nek1	1997	https://www.ncbi.nlm.nih.gov/pubmed/9070925
Nf1	2012	https://www.ncbi.nlm.nih.gov/pubmed/22868293
Nf1	2014	https://www.ncbi.nlm.nih.gov/pubmed/24465906
Nf1	2015	https://www.ncbi.nlm.nih.gov/pubmed/25786243
Nipbl	2016	https://www.ncbi.nlm.nih.gov/pubmed/27120001
Nipbl	2016	https://www.ncbi.nlm.nih.gov/pubmed/27120109
Nkx3-2	2001	https://www.ncbi.nlm.nih.gov/pubmed/11523821
Nkx3-2	2014	https://www.ncbi.nlm.nih.gov/pubmed/27158253
Nkx3-2	2017	https://www.ncbi.nlm.nih.gov/pubmed/27253464
Nlrp3	2012	https://www.ncbi.nlm.nih.gov/pubmed/22558291
Nlrp3	2017	https://www.ncbi.nlm.nih.gov/pubmed/28687790
Nog	1998	https://www.ncbi.nlm.nih.gov/pubmed/9603738
Nog	2002	https://www.ncbi.nlm.nih.gov/pubmed/12217322
Nog	2006	https://www.ncbi.nlm.nih.gov/pubmed/16598734
Notch2	2016	https://www.ncbi.nlm.nih.gov/pubmed/26627824
Notch2	2017	https://www.ncbi.nlm.nih.gov/pubmed/28323963
Nppc	2001	https://www.ncbi.nlm.nih.gov/pubmed/11259675
Nppc	2008	https://www.ncbi.nlm.nih.gov/pubmed/18775416
Nppc	2010	https://www.ncbi.nlm.nih.gov/pubmed/20610569
Npr2	2007	https://www.ncbi.nlm.nih.gov/pubmed/17728275
Npr2	2012	https://www.ncbi.nlm.nih.gov/pubmed/22870295
Npr2	2013	https://www.ncbi.nlm.nih.gov/pubmed/23065701
Npr3	1999	https://www.ncbi.nlm.nih.gov/pubmed/10468599
Npr3	2011	https://www.ncbi.nlm.nih.gov/pubmed/27959934
Npr3	2013	https://www.ncbi.nlm.nih.gov/pubmed/23979929?
Nsdhl	1999	https://www.ncbi.nlm.nih.gov/pubmed/10369263
Nsdhl	2003	https://www.ncbi.nlm.nih.gov/pubmed/14567972
Nxn	2010	https://www.ncbi.nlm.nih.gov/pubmed/20970343
Ofd1	2006	https://www.ncbi.nlm.nih.gov/pubmed/16311594?
Ofd1	2011	https://www.ncbi.nlm.nih.gov/pubmed/20920500
Ostm1	2003	https://www.ncbi.nlm.nih.gov/pubmed/12627228
Ostm1	2013	https://www.ncbi.nlm.nih.gov/pubmed/23160729?
P3h1	2010	https://www.ncbi.nlm.nih.gov/pubmed/20363744
P3h1	2014	https://www.ncbi.nlm.nih.gov/pubmed/24465224
Papss2	2005	https://www.ncbi.nlm.nih.gov/pubmed/15882565
Pax3	2015	https://www.ncbi.nlm.nih.gov/pubmed/25959774
Pde4d	2014	https://www.ncbi.nlm.nih.gov/pubmed/25064455
Pex7	2003	https://www.ncbi.nlm.nih.gov/pubmed/12915479
Pex7	2010	https://www.ncbi.nlm.nih.gov/pubmed/20060764
Phex	2002	https://www.ncbi.nlm.nih.gov/pubmed/12900584
Phex	2004	https://www.ncbi.nlm.nih.gov/pubmed/15029877
Phex	2008	https://www.ncbi.nlm.nih.gov/pubmed/18172553
Pitx1	1999	https://www.ncbi.nlm.nih.gov/pubmed/10049363
Pitx1	1999	https://www.ncbi.nlm.nih.gov/pubmed/10101115
Pitx1	2003	https://www.ncbi.nlm.nih.gov/pubmed/12441290
Plekhm1	2016	https://www.ncbi.nlm.nih.gov/pubmed/27777970
Pls3	2018	https://www.ncbi.nlm.nih.gov/pubmed/30204862
Pls3	2020	https://www.ncbi.nlm.nih.gov/pubmed/31607845
Por	2013	https://www.ncbi.nlm.nih.gov/pubmed/24086598
Ppib	2009	https://www.ncbi.nlm.nih.gov/pubmed/19997487
Ppib	2014	https://www.ncbi.nlm.nih.gov/pubmed/24968150
Prkar1a	2010	https://www.ncbi.nlm.nih.gov/pubmed/20421483
Prkar1a	2015	https://www.ncbi.nlm.nih.gov/pubmed/26246497
Prkar1a	2017	https://www.ncbi.nlm.nih.gov/pubmed/27589370
Pth1r	1997	https://www.ncbi.nlm.nih.gov/pubmed/9391087
Pth1r	2002	https://www.ncbi.nlm.nih.gov/pubmed/12050144
Pth1r	2011	https://www.ncbi.nlm.nih.gov/pubmed/21220409
Pthlh	1994	https://www.ncbi.nlm.nih.gov/pubmed/8089190
Pthlh	1994	https://www.ncbi.nlm.nih.gov/pubmed/8314082
Pthlh	2004	https://www.ncbi.nlm.nih.gov/pubmed/14751559
Ptpn11	2009	https://www.ncbi.nlm.nih.gov/pubmed/19541608
Ptpn11	2013	https://www.ncbi.nlm.nih.gov/pubmed/25003010
Ptpn11	2014	https://www.ncbi.nlm.nih.gov/pubmed/23929766
Recql4	2005	https://www.ncbi.nlm.nih.gov/pubmed/15703196
Recql4	2015	https://www.ncbi.nlm.nih.gov/pubmed/25556649
Ripply2	2007	https://www.ncbi.nlm.nih.gov/pubmed/17360776
Ripply2	2007	https://www.ncbi.nlm.nih.gov/pubmed/17531978
Ripply2	2010	https://www.ncbi.nlm.nih.gov/pubmed/20346937
Ror2	2000	https://www.ncbi.nlm.nih.gov/pubmed/10651906
Ror2	2000	https://www.ncbi.nlm.nih.gov/pubmed/10700181
Ror2	2005	https://www.ncbi.nlm.nih.gov/pubmed/18615587
Rspo2	2008	https://www.ncbi.nlm.nih.gov/pubmed/18067586
Rspo2	2011	https://www.ncbi.nlm.nih.gov/pubmed/21237142
Rspo2	2018	https://www.ncbi.nlm.nih.gov/pubmed/30131881
Runx2	2001	https://www.ncbi.nlm.nih.gov/pubmed/11438701
Runx2	2013	https://www.ncbi.nlm.nih.gov/pubmed/23553905
Runx2	2014	https://www.ncbi.nlm.nih.gov/pubmed/25244033
Sall1	2003	https://www.ncbi.nlm.nih.gov/pubmed/12915476
Sall1	2008	https://www.ncbi.nlm.nih.gov/pubmed/18470945
Sall4	2006	https://www.ncbi.nlm.nih.gov/pubmed/16380715
Sall4	2007	https://www.ncbi.nlm.nih.gov/pubmed/17216607
Sbds	2010	https://www.ncbi.nlm.nih.gov/pubmed/20305640
Sbds	2011	https://www.ncbi.nlm.nih.gov/pubmed/21084708
Serpinf1	2013	https://www.ncbi.nlm.nih.gov/pubmed/23413146
Serpinf1	2016	https://www.ncbi.nlm.nih.gov/pubmed/26693895
Serpinh1	2012	https://www.ncbi.nlm.nih.gov/pubmed/22492985
Sfrp4	2016	https://www.ncbi.nlm.nih.gov/pubmed/27117872
Sfrp4	2016	https://www.ncbi.nlm.nih.gov/pubmed/27355534
Sfrp4	2019	https://www.ncbi.nlm.nih.gov/pubmed/31239337
Sgsh	1999	https://www.ncbi.nlm.nih.gov/pubmed/10561464
Sgsh	2001	https://www.ncbi.nlm.nih.gov/pubmed/11181566
Sgsh	2013	https://www.ncbi.nlm.nih.gov/pubmed/22971960
Sh3bp2	2007	https://www.ncbi.nlm.nih.gov/pubmed/17218256
Sh3bp2	2010	https://www.ncbi.nlm.nih.gov/pubmed/20691350
Sh3pxdb2	2010	https://www.ncbi.nlm.nih.gov/pubmed/20137777
Sh3pxdb2	2011	https://www.ncbi.nlm.nih.gov/pubmed/21818352
Shh	1996	https://www.ncbi.nlm.nih.gov/pubmed/8837770
Shox2 (Paralog)	2006	https://www.ncbi.nlm.nih.gov/pubmed/16537395
Shox2 (Paralog)	2007	https://www.ncbi.nlm.nih.gov/pubmed/17481601
Shox2 (Paralog)	2012	https://www.ncbi.nlm.nih.gov/pubmed/23038774
Ski	1997	https://www.ncbi.nlm.nih.gov/pubmed/9284043
Ski	2002	https://www.ncbi.nlm.nih.gov/pubmed/11731796
Slc10a7	2018	https://www.ncbi.nlm.nih.gov/pubmed/30082715
Slc26a2	2005	https://www.ncbi.nlm.nih.gov/pubmed/15703192
Slc26a2	2012	https://www.ncbi.nlm.nih.gov/pubmed/22556422
Slc26a2	2013	https://www.ncbi.nlm.nih.gov/pubmed/23369989
Slc34a3	2009	https://www.ncbi.nlm.nih.gov/pubmed/19570882
Slc35d1	2007	https://www.ncbi.nlm.nih.gov/pubmed/17952091
Slc39a13	2008	https://www.ncbi.nlm.nih.gov/pubmed/18985159
Smad3	2001	https://www.ncbi.nlm.nih.gov/pubmed/11285272
Smad3	2001	https://www.ncbi.nlm.nih.gov/pubmed/11585338
Smad3	2006	https://www.ncbi.nlm.nih.gov/pubmed/16355269
Smad4	2007	https://www.ncbi.nlm.nih.gov/pubmed/17550966
Smad4	2013	https://www.ncbi.nlm.nih.gov/pubmed/24006258
Smad4	2017	https://www.ncbi.nlm.nih.gov/pubmed/28167493
Smc3	2013	https://www.ncbi.nlm.nih.gov/pubmed/23870131
Smc3	2017	https://www.ncbi.nlm.nih.gov/pubmed/28408410
Snx10	2015	https://www.ncbi.nlm.nih.gov/pubmed/25811986
Snx10	2017	https://www.ncbi.nlm.nih.gov/pubmed/28592808
Sost	2009	https://www.ncbi.nlm.nih.gov/pubmed/19419300
Sost	2010	https://www.ncbi.nlm.nih.gov/pubmed/20952383
Sost	2013	https://www.ncbi.nlm.nih.gov/pubmed/24225945
Sox9	2001	https://www.ncbi.nlm.nih.gov/pubmed/11371614
Sox9	2003	https://www.ncbi.nlm.nih.gov/pubmed/12878728
Sox9	2011	https://www.ncbi.nlm.nih.gov/pubmed/21367821
Sp7	2010	https://www.ncbi.nlm.nih.gov/pubmed/20615976
Sp7	2013	https://www.ncbi.nlm.nih.gov/pubmed/23943855
Sp7	2014	https://www.ncbi.nlm.nih.gov/pubmed/24268393
Sparc	2000	https://www.ncbi.nlm.nih.gov/pubmed/10792008
Sulf1	2007	https://www.ncbi.nlm.nih.gov/pubmed/17593974
Sulf1	2008	https://www.ncbi.nlm.nih.gov/pubmed/18213582
Sulf1	2010	https://www.ncbi.nlm.nih.gov/pubmed/20479257
Sumf1	2007	https://www.ncbi.nlm.nih.gov/pubmed/17360554
Tbx15	2005	https://www.ncbi.nlm.nih.gov/pubmed/15652702
Tbx15	2005	https://www.ncbi.nlm.nih.gov/pubmed/15728667
Tbx3	2003	https://www.ncbi.nlm.nih.gov/pubmed/12668638
Tbx3	2013	https://www.ncbi.nlm.nih.gov/pubmed/23844108
Tbx4	2007	https://www.ncbi.nlm.nih.gov/pubmed/17164415
Tbx4	2008	https://www.ncbi.nlm.nih.gov/pubmed/18579682
Tbx5	2001	https://www.ncbi.nlm.nih.gov/pubmed/11572777
Tbx5	2003	https://www.ncbi.nlm.nih.gov/pubmed/12736217
Tbx5	2016+	https://www.ncbi.nlm.nih.gov/pubmed/27992425
Tbx6	2003	https://www.ncbi.nlm.nih.gov/pubmed/12620991
Tcf12	2013	https://www.ncbi.nlm.nih.gov/pubmed/23354436
Tcirg1	2000	https://www.ncbi.nlm.nih.gov/pubmed/10709991
Tcirg1	2005	https://www.ncbi.nlm.nih.gov/pubmed/16195375
Tcirg1	2011	https://www.ncbi.nlm.nih.gov/pubmed/21305608
Tcof1	2000	https://www.ncbi.nlm.nih.gov/pubmed/10888597
Tcof1	2004	https://www.ncbi.nlm.nih.gov/pubmed/15042714
Tcof1	2006	https://www.ncbi.nlm.nih.gov/pubmed/16938878
Tctn3	2018	https://www.ncbi.nlm.nih.gov/pubmed/29725084
Tent5a	2016	https://www.ncbi.nlm.nih.gov/pubmed/26803617
Tgds	2018	https://www.ncbi.nlm.nih.gov/pubmed/29208648
Tgfb1	2009	https://www.ncbi.nlm.nih.gov/pubmed/19584867
Tgfb1	2013	https://www.ncbi.nlm.nih.gov/pubmed/24056369
Tgfb2	1996	https://www.ncbi.nlm.nih.gov/pubmed/8567723
Tgfb2	1997	https://www.ncbi.nlm.nih.gov/pubmed/9217007
Tgfb2	2002	https://www.ncbi.nlm.nih.gov/pubmed/12478370
Tgfbr2	2004	https://www.ncbi.nlm.nih.gov/pubmed/?15531369
Tgfbr2	2010	https://www.ncbi.nlm.nih.gov/pubmed/19699732
Tgfbr2	2015	https://www.ncbi.nlm.nih.gov/pubmed/26173585
Tmem38b	2016	https://www.ncbi.nlm.nih.gov/pubmed/27188440
Tnfrsf11a	1999	https://www.ncbi.nlm.nih.gov/pubmed/10500098
Tnfrsf11a	2004	https://www.ncbi.nlm.nih.gov/pubmed/15355564
Tnfrsf11a	2009	https://www.ncbi.nlm.nih.gov/pubmed/19016581
Tnfrsf11b	1998	https://www.ncbi.nlm.nih.gov/pubmed/9573043
Tnfrsf11b	1998	https://www.ncbi.nlm.nih.gov/pubmed/9647741
Tnfrsf11b	2001	https://www.ncbi.nlm.nih.gov/pubmed/11160187
Tnfsf11	1999	https://www.ncbi.nlm.nih.gov/pubmed/10080918
Tnfsf11	2000	https://www.ncbi.nlm.nih.gov/pubmed/10984520
Tnfsf11	2011	https://www.ncbi.nlm.nih.gov/pubmed/21909105
Traf3ip1	2011	https://www.ncbi.nlm.nih.gov/pubmed/21945076
Trem2	2012	https://www.ncbi.nlm.nih.gov/pubmed/22312126
Trem2	2016	https://www.ncbi.nlm.nih.gov/pubmed/27934908
Trip11	2010	https://www.ncbi.nlm.nih.gov/pubmed/20089971
Trip11	2018	https://www.ncbi.nlm.nih.gov/pubmed/29180569
Trp63	1999	https://www.ncbi.nlm.nih.gov/pubmed/10227293
Trp63	2012	https://www.ncbi.nlm.nih.gov/pubmed/22274697
Trp63	2013	https://www.ncbi.nlm.nih.gov/pubmed/24294373
Trps1	2002	https://www.ncbi.nlm.nih.gov/pubmed/12446778
Trps1	2007	https://www.ncbi.nlm.nih.gov/pubmed/17997399
Trpv4	2013	https://www.ncbi.nlm.nih.gov/pubmed/24084385
Trpv4	2014	https://www.ncbi.nlm.nih.gov/pubmed/24644033
Trpv6	2007	https://www.ncbi.nlm.nih.gov/pubmed/17129178
Trpv6	2008	https://www.ncbi.nlm.nih.gov/pubmed/18348695
Trpv6	2019	https://www.ncbi.nlm.nih.gov/pubmed/31013259
Ttc21b	2002	https://www.ncbi.nlm.nih.gov/pubmed/11818962
Ttc21b	2008	https://www.ncbi.nlm.nih.gov/pubmed/18327258
Twist1	1998	https://www.ncbi.nlm.nih.gov/pubmed/9580658
Twist1	2002	https://www.ncbi.nlm.nih.gov/pubmed/12221714
Twist1	2018	https://www.ncbi.nlm.nih.gov/pubmed/29665811
Tyrobp	2004	https://www.ncbi.nlm.nih.gov/pubmed/14969392
Tyrobp	2014	https://www.ncbi.nlm.nih.gov/pubmed/23776468
Tyrobp	2016	https://www.ncbi.nlm.nih.gov/pubmed/25547154
Vdr	1997	https://www.ncbi.nlm.nih.gov/pubmed/9275211
Vdr	1997	https://www.ncbi.nlm.nih.gov/pubmed/9241280
Vdr	2009	https://www.ncbi.nlm.nih.gov/pubmed/19254681
Wdr19	2012	https://www.ncbi.nlm.nih.gov/pubmed/22228095
Wdr34	2017	https://www.ncbi.nlm.nih.gov/pubmed/28379358
Wdr35	2011	https://www.ncbi.nlm.nih.gov/pubmed/21473986
Wnt1	2014	https://www.ncbi.nlm.nih.gov/pubmed/24634143
Wnt1	2017	https://www.ncbi.nlm.nih.gov/pubmed/28628032
Wnt1	2018	https://www.ncbi.nlm.nih.gov/pubmed/30404864
Wnt10b	2007	https://www.ncbi.nlm.nih.gov/pubmed/17708715
Wnt10b	2010	https://www.ncbi.nlm.nih.gov/pubmed/20499361
Wnt3	2003	https://www.ncbi.nlm.nih.gov/pubmed/12569130
Wnt5a	1999	https://www.ncbi.nlm.nih.gov/pubmed/10021340
Wnt5a	2003	https://www.ncbi.nlm.nih.gov/pubmed/12538525
Wnt7a	1995	https://www.ncbi.nlm.nih.gov/pubmed/7885472
Xylt1	2014	https://www.ncbi.nlm.nih.gov/pubmed/24161523
Zmpste24	2002	https://www.ncbi.nlm.nih.gov/pubmed/12235369
Zmpste24	2004	https://www.ncbi.nlm.nih.gov/pubmed/15608054
Zmpste24	2008	https://www.ncbi.nlm.nih.gov/pubmed/19014358

## Sheet: Weblinks
PubMed Mutant Mouse Publication Weblink
https://www.ncbi.nlm.nih.gov/pubmed/21750036
https://www.ncbi.nlm.nih.gov/pubmed/30924151
https://www.ncbi.nlm.nih.gov/pubmed/19830818
https://www.ncbi.nlm.nih.gov/pubmed/25446537
https://www.ncbi.nlm.nih.gov/pubmed/8898228
https://www.ncbi.nlm.nih.gov/pubmed/23115204
https://www.ncbi.nlm.nih.gov/pubmed/28986986
https://www.ncbi.nlm.nih.gov/pubmed/30738849
https://www.ncbi.nlm.nih.gov/pubmed/25660031
https://www.ncbi.nlm.nih.gov/pubmed/25197626
https://www.ncbi.nlm.nih.gov/pubmed/20187155
https://www.ncbi.nlm.nih.gov/pubmed/24663486
https://www.ncbi.nlm.nih.gov/pubmed/21458605
https://www.ncbi.nlm.nih.gov/pubmed/10620060
https://www.ncbi.nlm.nih.gov/pubmed/8673125
https://www.ncbi.nlm.nih.gov/pubmed/11641221
https://www.ncbi.nlm.nih.gov/pubmed/9636085
https://www.ncbi.nlm.nih.gov/pubmed/29329488
https://www.ncbi.nlm.nih.gov/pubmed/21149338
https://www.ncbi.nlm.nih.gov/pubmed/27784318
https://www.ncbi.nlm.nih.gov/pubmed/30356088
https://www.ncbi.nlm.nih.gov/pubmed/28604699
https://www.ncbi.nlm.nih.gov/pubmed/25753423
https://www.ncbi.nlm.nih.gov/pubmed/8710849
https://www.ncbi.nlm.nih.gov/pubmed/30075049
https://www.ncbi.nlm.nih.gov/pubmed/18371340
https://www.ncbi.nlm.nih.gov/pubmed/9731537
https://www.ncbi.nlm.nih.gov/pubmed/11978731
https://www.ncbi.nlm.nih.gov/pubmed/24852374
https://www.ncbi.nlm.nih.gov/pubmed/28324176
https://www.ncbi.nlm.nih.gov/pubmed/24419319
https://www.ncbi.nlm.nih.gov/pubmed/17194222
https://www.ncbi.nlm.nih.gov/pubmed/23843612
https://www.ncbi.nlm.nih.gov/pubmed/18789316
https://www.ncbi.nlm.nih.gov/pubmed/10631182
https://www.ncbi.nlm.nih.gov/pubmed/15781876
https://www.ncbi.nlm.nih.gov/pubmed/19004860
https://www.ncbi.nlm.nih.gov/pubmed/30439444
https://www.ncbi.nlm.nih.gov/pubmed/18175028
https://www.ncbi.nlm.nih.gov/pubmed/22275754
https://www.ncbi.nlm.nih.gov/pubmed/31372589
https://www.ncbi.nlm.nih.gov/pubmed/24947469
https://www.ncbi.nlm.nih.gov/pubmed/28288139
https://www.ncbi.nlm.nih.gov/pubmed/28384511
https://www.ncbi.nlm.nih.gov/pubmed/9144284
https://www.ncbi.nlm.nih.gov/pubmed/21729874
https://www.ncbi.nlm.nih.gov/pubmed/22280990
https://www.ncbi.nlm.nih.gov/pubmed/29287114
https://www.ncbi.nlm.nih.gov/pubmed/12548389
https://www.ncbi.nlm.nih.gov/pubmed/20448277
https://www.ncbi.nlm.nih.gov/pubmed/26325626
https://www.ncbi.nlm.nih.gov/pubmed/28942122
https://www.ncbi.nlm.nih.gov/pubmed/27746321
https://www.ncbi.nlm.nih.gov/pubmed/8361538
https://www.ncbi.nlm.nih.gov/pubmed/9015315
https://www.ncbi.nlm.nih.gov/pubmed/21328521
https://www.ncbi.nlm.nih.gov/pubmed/7859283
https://www.ncbi.nlm.nih.gov/pubmed/26779434
https://www.ncbi.nlm.nih.gov/pubmed/11668593
https://www.ncbi.nlm.nih.gov/pubmed/10608859
https://www.ncbi.nlm.nih.gov/pubmed/18248096
https://www.ncbi.nlm.nih.gov/pubmed/28916811
https://www.ncbi.nlm.nih.gov/pubmed/8446583
https://www.ncbi.nlm.nih.gov/pubmed/19594296
https://www.ncbi.nlm.nih.gov/pubmed/22206015
https://www.ncbi.nlm.nih.gov/pubmed/21538020
https://www.ncbi.nlm.nih.gov/pubmed/22028304
https://www.ncbi.nlm.nih.gov/pubmed/25541700
https://www.ncbi.nlm.nih.gov/pubmed/9252382
https://www.ncbi.nlm.nih.gov/pubmed/18163498
https://www.ncbi.nlm.nih.gov/pubmed/18251701
https://www.ncbi.nlm.nih.gov/pubmed/19714629
https://www.ncbi.nlm.nih.gov/pubmed/22006726
https://www.ncbi.nlm.nih.gov/pubmed/24194321
https://www.ncbi.nlm.nih.gov/pubmed/24892720
https://www.ncbi.nlm.nih.gov/pubmed/19767743
https://www.ncbi.nlm.nih.gov/pubmed/9294190
https://www.ncbi.nlm.nih.gov/pubmed/17055431
https://www.ncbi.nlm.nih.gov/pubmed/19895918
https://www.ncbi.nlm.nih.gov/pubmed/11756160
https://www.ncbi.nlm.nih.gov/pubmed/16823860
https://www.ncbi.nlm.nih.gov/pubmed/21148564
https://www.ncbi.nlm.nih.gov/pubmed/29287114
https://www.ncbi.nlm.nih.gov/pubmed/30459452
https://www.ncbi.nlm.nih.gov/pubmed/9811821
https://www.ncbi.nlm.nih.gov/pubmed/16753017
https://www.ncbi.nlm.nih.gov/pubmed/17210673
https://www.ncbi.nlm.nih.gov/pubmed/23321671
https://www.ncbi.nlm.nih.gov/pubmed/28322464
https://www.ncbi.nlm.nih.gov/pubmed/11416036
https://www.ncbi.nlm.nih.gov/pubmed/11416220
https://www.ncbi.nlm.nih.gov/pubmed/12520522
https://www.ncbi.nlm.nih.gov/pubmed/27341689
https://www.ncbi.nlm.nih.gov/pubmed/28263186
https://www.ncbi.nlm.nih.gov/pubmed/9662403
https://www.ncbi.nlm.nih.gov/pubmed/11923214
https://www.ncbi.nlm.nih.gov/pubmed/15153675
https://www.ncbi.nlm.nih.gov/pubmed/24948010
https://www.ncbi.nlm.nih.gov/pubmed/10433909
https://www.ncbi.nlm.nih.gov/pubmed/19956613
https://www.ncbi.nlm.nih.gov/pubmed/12112878
https://www.ncbi.nlm.nih.gov/pubmed/12434331
https://www.ncbi.nlm.nih.gov/pubmed/18257058
https://www.ncbi.nlm.nih.gov/pubmed/28005411
https://www.ncbi.nlm.nih.gov/pubmed/18852472
https://www.ncbi.nlm.nih.gov/pubmed/10391218
https://www.ncbi.nlm.nih.gov/pubmed/11471053
https://www.ncbi.nlm.nih.gov/pubmed/8152482
https://www.ncbi.nlm.nih.gov/pubmed/9449664
https://www.ncbi.nlm.nih.gov/pubmed/22902530
https://www.ncbi.nlm.nih.gov/pubmed/25725491
https://www.ncbi.nlm.nih.gov/pubmed/27671791
https://www.ncbi.nlm.nih.gov/pubmed/12919674
https://www.ncbi.nlm.nih.gov/pubmed/20844017
https://www.ncbi.nlm.nih.gov/pubmed/11997520
https://www.ncbi.nlm.nih.gov/pubmed/28334780
https://www.ncbi.nlm.nih.gov/pubmed/23798568
https://www.ncbi.nlm.nih.gov/pubmed/26624227
https://www.ncbi.nlm.nih.gov/pubmed/23354439
https://www.ncbi.nlm.nih.gov/pubmed/17660199
https://www.ncbi.nlm.nih.gov/pubmed/21911092
https://www.ncbi.nlm.nih.gov/pubmed/26219237
https://www.ncbi.nlm.nih.gov/pubmed/27090777
https://www.ncbi.nlm.nih.gov/pubmed/28027321
https://www.ncbi.nlm.nih.gov/pubmed/21310272
https://www.ncbi.nlm.nih.gov/pubmed/23958822
https://www.ncbi.nlm.nih.gov/pubmed/23958822
https://www.ncbi.nlm.nih.gov/pubmed/16236767
https://www.ncbi.nlm.nih.gov/pubmed/27897169
https://www.ncbi.nlm.nih.gov/pubmed/29899112
https://www.ncbi.nlm.nih.gov/pubmed/27405802
https://www.ncbi.nlm.nih.gov/pubmed/30105814
https://www.ncbi.nlm.nih.gov/pubmed/31513834
https://www.ncbi.nlm.nih.gov/pubmed/22615579
https://www.ncbi.nlm.nih.gov/pubmed/22732358
https://www.ncbi.nlm.nih.gov/pubmed/25479552
https://www.ncbi.nlm.nih.gov/pubmed/17705049
https://www.ncbi.nlm.nih.gov/pubmed/22374917
https://www.ncbi.nlm.nih.gov/pubmed/25534817
https://www.ncbi.nlm.nih.gov/pubmed/20161761
https://www.ncbi.nlm.nih.gov/pubmed/20729550
https://www.ncbi.nlm.nih.gov/pubmed/14966565
https://www.ncbi.nlm.nih.gov/pubmed/15579309
https://www.ncbi.nlm.nih.gov/pubmed/16449303
https://www.ncbi.nlm.nih.gov/pubmed/19219044
https://www.ncbi.nlm.nih.gov/pubmed/28169396
https://www.ncbi.nlm.nih.gov/pubmed/10942429
https://www.ncbi.nlm.nih.gov/pubmed/12514106
https://www.ncbi.nlm.nih.gov/pubmed/26341559
https://www.ncbi.nlm.nih.gov/pubmed/12756187
https://www.ncbi.nlm.nih.gov/pubmed/15975938
https://www.ncbi.nlm.nih.gov/pubmed/20503384
https://www.ncbi.nlm.nih.gov/pubmed/19086028
https://www.ncbi.nlm.nih.gov/pubmed/25852647
https://www.ncbi.nlm.nih.gov/pubmed/29323153
https://www.ncbi.nlm.nih.gov/pubmed/23623387
https://www.ncbi.nlm.nih.gov/pubmed/24777781
https://www.ncbi.nlm.nih.gov/pubmed/28206698
https://www.ncbi.nlm.nih.gov/pubmed/17360453
https://www.ncbi.nlm.nih.gov/pubmed/17510210
https://www.ncbi.nlm.nih.gov/pubmed/17635842
https://www.ncbi.nlm.nih.gov/pubmed/17554679
https://www.ncbi.nlm.nih.gov/pubmed/19383632
https://www.ncbi.nlm.nih.gov/pubmed/19877275
https://www.ncbi.nlm.nih.gov/pubmed/21935430
https://www.ncbi.nlm.nih.gov/pubmed/23806618
https://www.ncbi.nlm.nih.gov/pubmed/20940229
https://www.ncbi.nlm.nih.gov/pubmed/19213845
https://www.ncbi.nlm.nih.gov/pubmed/22912827
https://www.ncbi.nlm.nih.gov/pubmed/17382312
https://www.ncbi.nlm.nih.gov/pubmed/24736975
https://www.ncbi.nlm.nih.gov/pubmed/30677043
https://www.ncbi.nlm.nih.gov/pubmed/8145850
https://www.ncbi.nlm.nih.gov/pubmed/27902701
https://www.ncbi.nlm.nih.gov/pubmed/27292641
https://www.ncbi.nlm.nih.gov/pubmed/12606286
https://www.ncbi.nlm.nih.gov/pubmed/16155213
https://www.ncbi.nlm.nih.gov/pubmed/18003637
https://www.ncbi.nlm.nih.gov/pubmed/25270829
https://www.ncbi.nlm.nih.gov/pubmed/8387379
https://www.ncbi.nlm.nih.gov/pubmed/9152009
https://www.ncbi.nlm.nih.gov/pubmed/12198547
https://www.ncbi.nlm.nih.gov/pubmed/17588669
https://www.ncbi.nlm.nih.gov/pubmed/23284784
https://www.ncbi.nlm.nih.gov/pubmed/25487351
https://www.ncbi.nlm.nih.gov/pubmed/19261645
https://www.ncbi.nlm.nih.gov/pubmed/24127423
https://www.ncbi.nlm.nih.gov/pubmed/25107912
https://www.ncbi.nlm.nih.gov/pubmed/19261645
https://www.ncbi.nlm.nih.gov/pubmed/29561836
https://www.ncbi.nlm.nih.gov/pubmed/30631079
https://www.ncbi.nlm.nih.gov/pubmed/15539560
https://www.ncbi.nlm.nih.gov/pubmed/17785465
https://www.ncbi.nlm.nih.gov/pubmed/21412775
https://www.ncbi.nlm.nih.gov/pubmed/7555726
https://www.ncbi.nlm.nih.gov/pubmed/7555718
https://www.ncbi.nlm.nih.gov/pubmed/27126000
https://www.ncbi.nlm.nih.gov/pubmed/11856642
https://www.ncbi.nlm.nih.gov/pubmed/12403825
https://www.ncbi.nlm.nih.gov/pubmed/14599804
https://www.ncbi.nlm.nih.gov/pubmed/28792876
https://www.ncbi.nlm.nih.gov/pubmed/15537544
https://www.ncbi.nlm.nih.gov/pubmed/19605684
https://www.ncbi.nlm.nih.gov/pubmed/11641270
https://www.ncbi.nlm.nih.gov/pubmed/22326607
https://www.ncbi.nlm.nih.gov/pubmed/25248974
https://www.ncbi.nlm.nih.gov/pubmed/7902826
https://www.ncbi.nlm.nih.gov/pubmed/11688568
https://www.ncbi.nlm.nih.gov/pubmed/24154528
https://www.ncbi.nlm.nih.gov/pubmed/15385446
https://www.ncbi.nlm.nih.gov/pubmed/20034107
https://www.ncbi.nlm.nih.gov/pubmed/27974206
https://www.ncbi.nlm.nih.gov/pubmed/8674109
https://www.ncbi.nlm.nih.gov/pubmed/11543619
https://www.ncbi.nlm.nih.gov/pubmed/19546318
https://www.ncbi.nlm.nih.gov/pubmed/10545953
https://www.ncbi.nlm.nih.gov/pubmed/20814969
https://www.ncbi.nlm.nih.gov/pubmed/24798737
https://www.ncbi.nlm.nih.gov/pubmed/29098359
https://www.ncbi.nlm.nih.gov/pubmed/20628571
https://www.ncbi.nlm.nih.gov/pubmed/25730874
https://www.ncbi.nlm.nih.gov/pubmed/17876721
https://www.ncbi.nlm.nih.gov/pubmed/22704483
https://www.ncbi.nlm.nih.gov/pubmed/9097952
https://www.ncbi.nlm.nih.gov/pubmed/19751987
https://www.ncbi.nlm.nih.gov/pubmed/26427607
https://www.ncbi.nlm.nih.gov/pubmed/29174564
https://www.ncbi.nlm.nih.gov/pubmed/24009529
https://www.ncbi.nlm.nih.gov/pubmed/21227999
https://www.ncbi.nlm.nih.gov/pubmed/26098911
https://www.ncbi.nlm.nih.gov/pubmed/26996322
https://www.ncbi.nlm.nih.gov/pubmed/10465785
https://www.ncbi.nlm.nih.gov/pubmed/16278811
https://www.ncbi.nlm.nih.gov/pubmed/19252479
https://www.ncbi.nlm.nih.gov/pubmed/27435916
https://www.ncbi.nlm.nih.gov/pubmed/18695242
https://www.ncbi.nlm.nih.gov/pubmed/18539921
https://www.ncbi.nlm.nih.gov/pubmed/25774014
https://www.ncbi.nlm.nih.gov/pubmed/10821753
https://www.ncbi.nlm.nih.gov/pubmed/21804188
https://www.ncbi.nlm.nih.gov/pubmed/19592253
https://www.ncbi.nlm.nih.gov/pubmed/19549984
https://www.ncbi.nlm.nih.gov/pubmed/21795282
https://www.ncbi.nlm.nih.gov/pubmed/9363890
https://www.ncbi.nlm.nih.gov/pubmed/14528024
https://www.ncbi.nlm.nih.gov/pubmed/25860694
https://www.ncbi.nlm.nih.gov/pubmed/28792876
https://www.ncbi.nlm.nih.gov/pubmed/12490533
https://www.ncbi.nlm.nih.gov/pubmed/18234727
https://www.ncbi.nlm.nih.gov/pubmed/19956724
https://www.ncbi.nlm.nih.gov/pubmed/19061953
https://www.ncbi.nlm.nih.gov/pubmed/7789261
https://www.ncbi.nlm.nih.gov/pubmed/18548006
https://www.ncbi.nlm.nih.gov/pubmed/11090342
https://www.ncbi.nlm.nih.gov/pubmed/11606546
https://www.ncbi.nlm.nih.gov/pubmed/16862216
https://www.ncbi.nlm.nih.gov/pubmed/20376364
https://www.ncbi.nlm.nih.gov/pubmed/22893709
https://www.ncbi.nlm.nih.gov/pubmed/9664684
https://www.ncbi.nlm.nih.gov/pubmed/9590288
https://www.ncbi.nlm.nih.gov/pubmed/20215352
https://www.ncbi.nlm.nih.gov/pubmed/16207730
https://www.ncbi.nlm.nih.gov/pubmed/25404300
https://www.ncbi.nlm.nih.gov/pubmed/28477420
https://www.ncbi.nlm.nih.gov/pubmed/16790443
https://www.ncbi.nlm.nih.gov/pubmed/17147489
https://www.ncbi.nlm.nih.gov/pubmed/21602802
https://www.ncbi.nlm.nih.gov/pubmed/23526378
https://www.ncbi.nlm.nih.gov/pubmed/30136304
https://www.ncbi.nlm.nih.gov/pubmed/11790802
https://www.ncbi.nlm.nih.gov/pubmed/15878314
https://www.ncbi.nlm.nih.gov/pubmed/25669657
https://www.ncbi.nlm.nih.gov/pubmed/30711920
https://www.ncbi.nlm.nih.gov/pubmed/26755636
https://www.ncbi.nlm.nih.gov/pubmed/23546880
https://www.ncbi.nlm.nih.gov/pubmed/16877353
https://www.ncbi.nlm.nih.gov/pubmed/17517694
https://www.ncbi.nlm.nih.gov/pubmed/25331953
https://www.ncbi.nlm.nih.gov/pubmed/19218456
https://www.ncbi.nlm.nih.gov/pubmed/24052814
https://www.ncbi.nlm.nih.gov/pubmed/12925591
https://www.ncbi.nlm.nih.gov/pubmed/19520072
https://www.ncbi.nlm.nih.gov/pubmed/9242490
https://www.ncbi.nlm.nih.gov/pubmed/17477400
https://www.ncbi.nlm.nih.gov/pubmed/9052783
https://www.ncbi.nlm.nih.gov/pubmed/23994172
https://www.ncbi.nlm.nih.gov/pubmed/20466812
https://www.ncbi.nlm.nih.gov/pubmed/21576357
https://www.ncbi.nlm.nih.gov/pubmed/25529628
https://www.ncbi.nlm.nih.gov/pubmed/19776033
https://www.ncbi.nlm.nih.gov/pubmed/21045211
https://www.ncbi.nlm.nih.gov/pubmed/15539485
https://www.ncbi.nlm.nih.gov/pubmed/15563592
https://www.ncbi.nlm.nih.gov/pubmed/10737763
https://www.ncbi.nlm.nih.gov/pubmed/22922033
https://www.ncbi.nlm.nih.gov/pubmed/23685250
https://www.ncbi.nlm.nih.gov/pubmed/16959767
https://www.ncbi.nlm.nih.gov/pubmed/17400654
https://www.ncbi.nlm.nih.gov/pubmed/9590175
https://www.ncbi.nlm.nih.gov/pubmed/23782745
https://www.ncbi.nlm.nih.gov/pubmed/7597092
https://www.ncbi.nlm.nih.gov/pubmed/10742104
https://www.ncbi.nlm.nih.gov/pubmed/15198690
https://www.ncbi.nlm.nih.gov/pubmed/9635194
https://www.ncbi.nlm.nih.gov/pubmed/17360777
https://www.ncbi.nlm.nih.gov/pubmed/9070925
https://www.ncbi.nlm.nih.gov/pubmed/22868293
https://www.ncbi.nlm.nih.gov/pubmed/24465906
https://www.ncbi.nlm.nih.gov/pubmed/25786243
https://www.ncbi.nlm.nih.gov/pubmed/27120001
https://www.ncbi.nlm.nih.gov/pubmed/27120109
https://www.ncbi.nlm.nih.gov/pubmed/11523821
https://www.ncbi.nlm.nih.gov/pubmed/27158253
https://www.ncbi.nlm.nih.gov/pubmed/27253464
https://www.ncbi.nlm.nih.gov/pubmed/22558291
https://www.ncbi.nlm.nih.gov/pubmed/28687790
https://www.ncbi.nlm.nih.gov/pubmed/9603738
https://www.ncbi.nlm.nih.gov/pubmed/12217322
https://www.ncbi.nlm.nih.gov/pubmed/16598734
https://www.ncbi.nlm.nih.gov/pubmed/26627824
https://www.ncbi.nlm.nih.gov/pubmed/28323963
https://www.ncbi.nlm.nih.gov/pubmed/11259675
https://www.ncbi.nlm.nih.gov/pubmed/18775416
https://www.ncbi.nlm.nih.gov/pubmed/20610569
https://www.ncbi.nlm.nih.gov/pubmed/17728275
https://www.ncbi.nlm.nih.gov/pubmed/22870295
https://www.ncbi.nlm.nih.gov/pubmed/23065701
https://www.ncbi.nlm.nih.gov/pubmed/10468599
https://www.ncbi.nlm.nih.gov/pubmed/27959934
https://www.ncbi.nlm.nih.gov/pubmed/23979929?
https://www.ncbi.nlm.nih.gov/pubmed/10369263
https://www.ncbi.nlm.nih.gov/pubmed/14567972
https://www.ncbi.nlm.nih.gov/pubmed/20970343
https://www.ncbi.nlm.nih.gov/pubmed/16311594?
https://www.ncbi.nlm.nih.gov/pubmed/20920500
https://www.ncbi.nlm.nih.gov/pubmed/12627228
https://www.ncbi.nlm.nih.gov/pubmed/23160729?
https://www.ncbi.nlm.nih.gov/pubmed/20363744
https://www.ncbi.nlm.nih.gov/pubmed/24465224
https://www.ncbi.nlm.nih.gov/pubmed/15882565
https://www.ncbi.nlm.nih.gov/pubmed/25959774
https://www.ncbi.nlm.nih.gov/pubmed/25064455
https://www.ncbi.nlm.nih.gov/pubmed/12915479
https://www.ncbi.nlm.nih.gov/pubmed/20060764
https://www.ncbi.nlm.nih.gov/pubmed/12900584
https://www.ncbi.nlm.nih.gov/pubmed/15029877
https://www.ncbi.nlm.nih.gov/pubmed/18172553
https://www.ncbi.nlm.nih.gov/pubmed/10049363
https://www.ncbi.nlm.nih.gov/pubmed/10101115
https://www.ncbi.nlm.nih.gov/pubmed/12441290
https://www.ncbi.nlm.nih.gov/pubmed/27777970
https://www.ncbi.nlm.nih.gov/pubmed/30204862
https://www.ncbi.nlm.nih.gov/pubmed/31607845
https://www.ncbi.nlm.nih.gov/pubmed/24086598
https://www.ncbi.nlm.nih.gov/pubmed/19997487
https://www.ncbi.nlm.nih.gov/pubmed/24968150
https://www.ncbi.nlm.nih.gov/pubmed/20421483
https://www.ncbi.nlm.nih.gov/pubmed/26246497
https://www.ncbi.nlm.nih.gov/pubmed/27589370
https://www.ncbi.nlm.nih.gov/pubmed/9391087
https://www.ncbi.nlm.nih.gov/pubmed/12050144
https://www.ncbi.nlm.nih.gov/pubmed/21220409
https://www.ncbi.nlm.nih.gov/pubmed/8089190
https://www.ncbi.nlm.nih.gov/pubmed/8314082
https://www.ncbi.nlm.nih.gov/pubmed/14751559
https://www.ncbi.nlm.nih.gov/pubmed/19541608
https://www.ncbi.nlm.nih.gov/pubmed/25003010
https://www.ncbi.nlm.nih.gov/pubmed/23929766
https://www.ncbi.nlm.nih.gov/pubmed/15703196
https://www.ncbi.nlm.nih.gov/pubmed/25556649
https://www.ncbi.nlm.nih.gov/pubmed/17360776
https://www.ncbi.nlm.nih.gov/pubmed/17531978
https://www.ncbi.nlm.nih.gov/pubmed/20346937
https://www.ncbi.nlm.nih.gov/pubmed/10651906
https://www.ncbi.nlm.nih.gov/pubmed/10700181
https://www.ncbi.nlm.nih.gov/pubmed/18615587
https://www.ncbi.nlm.nih.gov/pubmed/18067586
https://www.ncbi.nlm.nih.gov/pubmed/21237142
https://www.ncbi.nlm.nih.gov/pubmed/30131881
https://www.ncbi.nlm.nih.gov/pubmed/11438701
https://www.ncbi.nlm.nih.gov/pubmed/23553905
https://www.ncbi.nlm.nih.gov/pubmed/25244033
https://www.ncbi.nlm.nih.gov/pubmed/12915476
https://www.ncbi.nlm.nih.gov/pubmed/18470945
https://www.ncbi.nlm.nih.gov/pubmed/16380715
https://www.ncbi.nlm.nih.gov/pubmed/17216607
https://www.ncbi.nlm.nih.gov/pubmed/20305640
https://www.ncbi.nlm.nih.gov/pubmed/21084708
https://www.ncbi.nlm.nih.gov/pubmed/23413146
https://www.ncbi.nlm.nih.gov/pubmed/26693895
https://www.ncbi.nlm.nih.gov/pubmed/22492985
https://www.ncbi.nlm.nih.gov/pubmed/27117872
https://www.ncbi.nlm.nih.gov/pubmed/27355534
https://www.ncbi.nlm.nih.gov/pubmed/31239337
https://www.ncbi.nlm.nih.gov/pubmed/10561464
https://www.ncbi.nlm.nih.gov/pubmed/11181566
https://www.ncbi.nlm.nih.gov/pubmed/22971960
https://www.ncbi.nlm.nih.gov/pubmed/17218256
https://www.ncbi.nlm.nih.gov/pubmed/20691350
https://www.ncbi.nlm.nih.gov/pubmed/20137777
https://www.ncbi.nlm.nih.gov/pubmed/21818352
https://www.ncbi.nlm.nih.gov/pubmed/8837770
https://www.ncbi.nlm.nih.gov/pubmed/16537395
https://www.ncbi.nlm.nih.gov/pubmed/17481601
https://www.ncbi.nlm.nih.gov/pubmed/23038774
https://www.ncbi.nlm.nih.gov/pubmed/9284043
https://www.ncbi.nlm.nih.gov/pubmed/11731796
https://www.ncbi.nlm.nih.gov/pubmed/30082715
https://www.ncbi.nlm.nih.gov/pubmed/15703192
https://www.ncbi.nlm.nih.gov/pubmed/22556422
https://www.ncbi.nlm.nih.gov/pubmed/23369989
https://www.ncbi.nlm.nih.gov/pubmed/19570882
https://www.ncbi.nlm.nih.gov/pubmed/17952091
https://www.ncbi.nlm.nih.gov/pubmed/18985159
https://www.ncbi.nlm.nih.gov/pubmed/11285272
https://www.ncbi.nlm.nih.gov/pubmed/11585338
https://www.ncbi.nlm.nih.gov/pubmed/16355269
https://www.ncbi.nlm.nih.gov/pubmed/17550966
https://www.ncbi.nlm.nih.gov/pubmed/24006258
https://www.ncbi.nlm.nih.gov/pubmed/28167493
https://www.ncbi.nlm.nih.gov/pubmed/23870131
https://www.ncbi.nlm.nih.gov/pubmed/28408410
https://www.ncbi.nlm.nih.gov/pubmed/25811986
https://www.ncbi.nlm.nih.gov/pubmed/28592808
https://www.ncbi.nlm.nih.gov/pubmed/19419300
https://www.ncbi.nlm.nih.gov/pubmed/20952383
https://www.ncbi.nlm.nih.gov/pubmed/24225945
https://www.ncbi.nlm.nih.gov/pubmed/11371614
https://www.ncbi.nlm.nih.gov/pubmed/12878728
https://www.ncbi.nlm.nih.gov/pubmed/21367821
https://www.ncbi.nlm.nih.gov/pubmed/20615976
https://www.ncbi.nlm.nih.gov/pubmed/23943855
https://www.ncbi.nlm.nih.gov/pubmed/24268393
https://www.ncbi.nlm.nih.gov/pubmed/10792008
https://www.ncbi.nlm.nih.gov/pubmed/17593974
https://www.ncbi.nlm.nih.gov/pubmed/18213582
https://www.ncbi.nlm.nih.gov/pubmed/20479257
https://www.ncbi.nlm.nih.gov/pubmed/17360554
https://www.ncbi.nlm.nih.gov/pubmed/15652702
https://www.ncbi.nlm.nih.gov/pubmed/15728667
https://www.ncbi.nlm.nih.gov/pubmed/12668638
https://www.ncbi.nlm.nih.gov/pubmed/23844108
https://www.ncbi.nlm.nih.gov/pubmed/17164415
https://www.ncbi.nlm.nih.gov/pubmed/18579682
https://www.ncbi.nlm.nih.gov/pubmed/11572777
https://www.ncbi.nlm.nih.gov/pubmed/12736217
https://www.ncbi.nlm.nih.gov/pubmed/27992425
https://www.ncbi.nlm.nih.gov/pubmed/12620991
https://www.ncbi.nlm.nih.gov/pubmed/23354436
https://www.ncbi.nlm.nih.gov/pubmed/10709991
https://www.ncbi.nlm.nih.gov/pubmed/16195375
https://www.ncbi.nlm.nih.gov/pubmed/21305608
https://www.ncbi.nlm.nih.gov/pubmed/10888597
https://www.ncbi.nlm.nih.gov/pubmed/15042714
https://www.ncbi.nlm.nih.gov/pubmed/16938878
https://www.ncbi.nlm.nih.gov/pubmed/29725084
https://www.ncbi.nlm.nih.gov/pubmed/26803617
https://www.ncbi.nlm.nih.gov/pubmed/29208648
https://www.ncbi.nlm.nih.gov/pubmed/19584867
https://www.ncbi.nlm.nih.gov/pubmed/24056369
https://www.ncbi.nlm.nih.gov/pubmed/8567723
https://www.ncbi.nlm.nih.gov/pubmed/9217007
https://www.ncbi.nlm.nih.gov/pubmed/12478370
https://www.ncbi.nlm.nih.gov/pubmed/?15531369
https://www.ncbi.nlm.nih.gov/pubmed/19699732
https://www.ncbi.nlm.nih.gov/pubmed/26173585
https://www.ncbi.nlm.nih.gov/pubmed/27188440
https://www.ncbi.nlm.nih.gov/pubmed/10500098
https://www.ncbi.nlm.nih.gov/pubmed/15355564
https://www.ncbi.nlm.nih.gov/pubmed/19016581
https://www.ncbi.nlm.nih.gov/pubmed/9573043
https://www.ncbi.nlm.nih.gov/pubmed/9647741
https://www.ncbi.nlm.nih.gov/pubmed/11160187
https://www.ncbi.nlm.nih.gov/pubmed/10080918
https://www.ncbi.nlm.nih.gov/pubmed/10984520
https://www.ncbi.nlm.nih.gov/pubmed/21909105
https://www.ncbi.nlm.nih.gov/pubmed/21945076
https://www.ncbi.nlm.nih.gov/pubmed/22312126
https://www.ncbi.nlm.nih.gov/pubmed/27934908
https://www.ncbi.nlm.nih.gov/pubmed/20089971
https://www.ncbi.nlm.nih.gov/pubmed/29180569
https://www.ncbi.nlm.nih.gov/pubmed/10227293
https://www.ncbi.nlm.nih.gov/pubmed/22274697
https://www.ncbi.nlm.nih.gov/pubmed/24294373
https://www.ncbi.nlm.nih.gov/pubmed/12446778
https://www.ncbi.nlm.nih.gov/pubmed/17997399
https://www.ncbi.nlm.nih.gov/pubmed/24084385
https://www.ncbi.nlm.nih.gov/pubmed/24644033
https://www.ncbi.nlm.nih.gov/pubmed/17129178
https://www.ncbi.nlm.nih.gov/pubmed/18348695
https://www.ncbi.nlm.nih.gov/pubmed/31013259
https://www.ncbi.nlm.nih.gov/pubmed/11818962
https://www.ncbi.nlm.nih.gov/pubmed/18327258
https://www.ncbi.nlm.nih.gov/pubmed/9580658
https://www.ncbi.nlm.nih.gov/pubmed/12221714
https://www.ncbi.nlm.nih.gov/pubmed/29665811
https://www.ncbi.nlm.nih.gov/pubmed/14969392
https://www.ncbi.nlm.nih.gov/pubmed/23776468
https://www.ncbi.nlm.nih.gov/pubmed/25547154
https://www.ncbi.nlm.nih.gov/pubmed/9275211
https://www.ncbi.nlm.nih.gov/pubmed/9241280
https://www.ncbi.nlm.nih.gov/pubmed/19254681
https://www.ncbi.nlm.nih.gov/pubmed/22228095
https://www.ncbi.nlm.nih.gov/pubmed/28379358
https://www.ncbi.nlm.nih.gov/pubmed/21473986
https://www.ncbi.nlm.nih.gov/pubmed/24634143
https://www.ncbi.nlm.nih.gov/pubmed/28628032
https://www.ncbi.nlm.nih.gov/pubmed/30404864
https://www.ncbi.nlm.nih.gov/pubmed/17708715
https://www.ncbi.nlm.nih.gov/pubmed/20499361
https://www.ncbi.nlm.nih.gov/pubmed/12569130
https://www.ncbi.nlm.nih.gov/pubmed/10021340
https://www.ncbi.nlm.nih.gov/pubmed/12538525
https://www.ncbi.nlm.nih.gov/pubmed/7885472
https://www.ncbi.nlm.nih.gov/pubmed/24161523
https://www.ncbi.nlm.nih.gov/pubmed/12235369
https://www.ncbi.nlm.nih.gov/pubmed/15608054
https://www.ncbi.nlm.nih.gov/pubmed/19014358
